# Supplementary material for: De Novo Splice Site Variant of TCF12 in a Boy With Isolated Kallmann Syndrome
Source: Case Rep Endocrinol. 2025 Jul 3;2025:2350842. doi: 10.1155/crie/2350842 (PMC12245484; doi:10.1155/crie/2350842)
Supplement: Supporting Information — Table S1. Known causative/candidate genes for congenital hypogonadotropic hypogonadism and Kallmann syndrome. [file 2350842.f1.xlsx]

## Sheet: Sheet1
Supplemental Table 1. Known causative/candidate genes for congenital hypogonadotropic hypogonadism and Kallmann syndrome.
Gene symbol	Accession number	Protein
AMH	NM_000479.5	anti-Mullerian hormone
AMHR2	NM_020547.3	anti-Mullerian hormone receptor type 2
AXL	NM_021913.5	AXL receptor tyrosine kinase
CCDC141	NM_173648.4	coiled-coil domain containing 141
CHL1	NM_006614.4	cell adhesion molecule L1 like
DCC	NM_005215.4	DCC netrin 1 receptor
DMXL2	NM_001378457.1	Dmx like 2
DUSP6	NM_001946.4	dual specificity phosphatase 6
FEZF1	NM_001024613.4	FEZ family zinc finger 1
FGF17	NM_003867.4	fibroblast growth factor 17
FLRT3	NM_198391.3	fibronectin leucine rich transmembrane protein 3
FSHB	NM_001382289.1	follicle stimulating hormone subunit beta
GATA2	NM_032638.5	GATA binding protein 2
GLCE	NM_015554.3	glucuronic acid epimerase
GLI2	NM_001374353.1	GLI family zinc finger 2
GLI3	NM_000168.6	GLI family zinc finger 3
HESX1	NM_003865.3	HESX homeobox 1
HS6ST1	NM_004807.3	heparan sulfate 6-O-sulfotransferase 1
IGSF10	NM_178822.5	immunoglobulin superfamily member 10
IL17RD	NM_017563.5	interleukin 17 receptor D
KLB	NM_175737.4	klotho beta
LEP	NM_000230.3	leptin
LEPR	NM_002303.6	leptin receptor
LHB	NM_000894.3	luteinizing hormone subunit beta
LHX3	NM_178138.6	LIM homeobox 3
LHX4	NM_033343.4	LIM homeobox 4
NDNF	NM_024574.4	neuron derived neurotrophic factor
NR0B1	NM_000475.5	nuclear receptor subfamily 0 group B member 1
NRP1	NM_003873.7	neuropilin 1
NRP2	NM_003872.3	neuropilin 2
NSMF	NM_001130969.3	NMDA receptor synaptonuclear signaling and neuronal migration factor
NTN1	NM_004822.3	netrin 1
OTUD4	NM_001366057.1	OTU deubiquitinase 4
OTX2	NM_021728.4	orthodenticle homeobox 2
PCSK1	NM_000439.5	proprotein convertase subtilisin/kexin type 1
PITX2	NM_000325.6	paired like homeodomain 2
PLXNA1	NM_032242.4	plexin A1
PLXNA3	NM_017514.5	plexin A3
PNPLA6	NM_001166114.2	patatin like phospholipase domain containing 6
POLR3A	NM_007055.4	RNA polymerase III subunit A
POLR3B	NM_018082.6	RNA polymerase III subunit B
PROP1	NM_006261.5	PROP paired-like homeobox 1
RAB3GAP1	NM_012233.3	RAB3 GTPase activating protein catalytic subunit 1
RNF216	NM_207111.4	ring finger protein 216
SEMA3A	NM_006080.3	semaphorin 3A
SEMA3E	NM_012431.3	semaphorin 3E
SEMA3F	NM_004186.5	semaphorin 3F
SEMA7A	NM_003612.5	semaphorin 7A (JohnMiltonHagen blood group)
SMCHD1	NM_015295.3	structural maintenance of chromosomes flexible hinge domain containing 1
SOX11	NM_003108.4	SRY-box transcription factor 11
SOX2	NM_003106.4	SRY-box transcription factor 2
SOX3	NM_005634.3	SRY-box transcription factor 3
SPRY4	NM_001127496.3	sprouty RTK signaling antagonist 4
STUB1	NM_005861.4	STIP1 homology and U-box containing protein 1
TBX3	NM_005996.4	T-box transcription factor 3
TCF12	NM_207037.2	transcription factor 12
TUBB3	NM_006086.4	tubulin beta 3 class III
These genes were selected based on previous reviews [6, 7]
